# Supplementary material for: Rationing nursing care and organizational factors in intensive care units
Source: PLoS One. 2024 Jul 25;19(7):e0306313. doi: 10.1371/journal.pone.0306313 (PMC11271898; doi:10.1371/journal.pone.0306313)
Supplement: S1 Dataset — (XLSX) [file pone.0306313.s002.xlsx]

## Sheet: Arkusz1
nr kwest.	lb	p. A.1	p. A.2	p. A.3	p. A.4	p. A.5	p. A.6	p. A.7	p. A.8	p. A.9	p. A.10	p. A.11	p. A.12	p. A.13	p. A.14	p. A.15	p. A.16	p. A.17	p. A.18	p. A.19	p. A.20	p. A.21	p. A.22	p. A.23	p. A.24	p. A.25	p. A.26	p. A.27	p. A.28	p. A.29	p. A.30	p. A.31	p.B.1	p.B.2	p.E1	p.E2	p.E3	p.E4	p.E5	p.E6	p.E7	p.E8	p.E9	p.E10	p.E11
A1	1	1	2	1	n/d	1	2	2	0	0	0	1	0	3	0	2	2	1	0	1	1	1	n/d	0	n/d	1	1	2	0	0	0	2	8	10	2	3	4	5	6	7	8	9	10	2	0
A2	2	3	0	2	3	3	2	2	1	0	0	2	1	1	0	1	0	1	0	1	0	1	n/d	1	1	1	1	2	1	1	1	1	7	5	1	27	3	2	3	2	2	2	20	2	0
A3	3	1	1	1	2	1	1	1	2	2	1	1	1	1	1	n/d	2	2	2	1	1	2	1	1	1	2	2	2	2	2	1	1	10	4	1	40	2	1	1	2	2	2	20	2	1
A4	4	2	2	n/d	n/d	0	1	0	1	0	0	0	0	0	0	0	1	1	1	1	1	1	1	1	0	0	0	2	1	1	1	2	8	7	1	33	3.4	2	2	1	2	2	20	2	1
A5	5	1	1	1	1	1	1	1	1	1	1	2	1	1	0	0	1	1	0	0	0	1	1	1	1	1	1	1	1	2	2	1	8	8	1	27	3	2	2	1	2	2	20	2	2
A6	6	0	1	1	0	1	2	0	2	2	2	0	0	n/d	0	0	1	0	1	1	0	0	1	0	0	1	1	2	2	1	1	0	5	3	1	36	3	2	2	1	2	2	20	2	2
A7	7	1	1	1	1	1	1	1	1	1	1	2	2	2	1	1	2	2	1	1	1	2	2	2	1	1	1	1	1	2	2	1	8	8	1	31	3.4	2	2	1	2	2	20	2	2
A8	8	2	2	1	n/d	1	1	1	0	1	0	1	1	2	1	2	1	2	0	0	1	1	1	0	1	2	2	1	1	1	1	1	8	7	1	26	3	3	3	2	2	2	20	2	0
A9	9	0	1	1	n/d	2	1	1	1	0	0	0	1	n/d	0	1	0	1	0	0	0	1	n/d	1	n/d	n/d	1	n/d	0	0	0	1	8	7	1	37	3.4	3	3	1	2	2	20	2	0
A10	10	0	0	1	3	2	1	1	1	0	1	1	0	0	0	n/d	0	n/d	0	0	1	0	1	0	n/d	0	0	1	0	0	0	0	8	8	2	38	2.4	2	2	1	2	2	20	2	0
A11	11	0	0	0	n/d	0	1	0	0	0	0	1	0	0	0	1	0	1	0	0	0	0	1	0	n/d	1	0	0	1	0	0	0	10	8	1	42	3.4	2	2	1	2	2	20	2	2
A12	12	1	1	1	1	1	1	1	1	1	1	1	1	1	1	1	1	1	1	1	1	1	1	1	1	1	1	1	1	1	1	1	8	8	1	30	4	3	3	2	2	2	20	2	1
A13	13	0	0	1	n/d	0	0	1	1	1	1	1	0	n/d	0	0	1	1	1	1	1	1	1	1	1	1	1	1	1	1	1	1	8	7	1	36	3.4	3	3	2	2	2	20	2	0
A14	14	0	0	1	1	1	1	0	1	0	0	0	1	n/d	0	0	0	1	0	n/d	1	1	1	n/d	n/d	n/d	n/d	n/d	1	1	1	1	8	9	1	47	1	2	2	1	2	2	20	2	0
A15	15	2	1	1	1	1	2	0	1	1	1	0	1	0	0	1	1	1	0	0	n/d	1	0	0	n/d	1	0	0	0	0	0	0	10	6	2	47	2	2	2	1	2	2	20	2	1
A16	16	1	1	0	1	1	0	1	1	0	0	0	0	0	0	1	0	0	0	n/d	0	n/d	n/d	0	n/d	n/d	0	0	0	0	0	0	10	10	1	38	3.4	2	2	1	2	2	20	2	0
A17	17	0	0	1	3	2	0	2	0	0	0	0	1	3	2	3	1	2	0	0	0	1	1	2	2	1	1	1	1	0	0	0	6	8	1	28	3	2	2	1	2	2	20	2	0
A18	18	2	3	2	3	2	2	2	2	1	1	1	2	3	2	3	3	3	n/d	2	2	n/d	3	3	3	3	n/d	3	2	n/d	n/d	3	7	4	1	32	3.4	2	2	1	2	2	20	2	2
A19	19	2	2	2	2	2	1	1	3	1	2	3	2	0	2	3	3	3	2	2	2	3	3	2	2	3	3	2	3	3	3	3	7	6	1	40	3.4	2	2	1	2	2	20	2	2
A20	20	2	2	2	2	2	2	2	2	2	2	2	2	n/d	2	2	2	2	2	2	2	2	2	2	2	n/d	2	2	2	2	2	2	6	6	1	40	2.4	2	2	1	2	2	20	2	2
A21	21	0	0	1	1	1	1	1	0	0	0	1	1	2	0	1	1	2	0	1	0	0	1	0	1	1	1	1	0	0	0	0	9	8	1	33	3.4	2	2	1	2	2	20	2	0
A22	22	1	1	1	n/d	1	1	1	1	0	0	1	1	n/d	1	1	1	1	1	1	1	1	1	1	1	1	1	1	1	1	1	1	7	6	1	46	1.4	2	3	1	2	2	20	2	2
A23	23	2	2	3	3	2	1	2	2	2	1	1	1	3	2	2	2	2	2	1	1	2	2	2	1	1	1	2	1	1	2	2	8	6	1	25	3	2	2	1	2	2	20	2	2
A25	24	0	0	1	n/d	1	2	1	0	0	0	0	0	n/d	0	0	0	0	0	0	0	0	1	0	1	0	0	0	0	0	0	0	8	6	1	37	3.4	2	2	1	2	2	20	2	1
A26	25	2	2	2	1	2	2	2	3	2	1	2	0	2	2	1	2	2	1	2	2	2	2	2	2	2	2	2	2	2	2	2	7	8	1	32	3	2	2	4	2	4	20	2	1
A27	26	0	0	0	1	1	1	1	1	1	1	1	2	1	0	1	1	1	1	2	1	2	1	1	1	2	1	1	1	1	1	1	8	7	1	28	3	2	3	2	2	2	20	2	1
A28	27	0	0	1	n/d	0	1	1	1	0	0	0	1	1	1	0	0	0	0	0	0	1	n/d	0	n/d	n/d	1	1	0	0	0	0	7	8	1	56	1.4	2	2	1	2	2	20	2	2
A29	28	1	1	1	1	1	1	1	1	1	1	1	1	1	1	1	1	1	1	1	1	1	1	1	1	1	1	1	1	1	1	1	8	8	1	37	3.4	2	2	1	2	2	20	2	1
A30	29	1	0	0	1	n/d	0	0	1	1	0	1	1	2	0	n/d	0	0	0	0	0	0	n/d	0	n/d	n/d	0	0	0	0	0	0	9	9	2	37	2	2	3	2	2	2	20	2	1
A31	30	1	1	1	3	1	1	2	2	1	0	2	2	3	0	3	2	3	0	1	1	1	2	1	1	1	1	1	1	1	1	1	7	7	1	40	2	3	4	2	2	2	20	2	0
A32	31	2	2	2	2	2	2	2	2	1	1	1	1	1	1	0	1	1	1	1	1	1	1	1	1	1	1	1	1	1	1	1	8	7	1	49	1	2	2	1	2	2	20	2	0
A33	32	0	0	1	n/d	0	1	0	0	0	0	0	0	0	0	0	0	0	0	0	0	0	0	0	n/d	1	0	0	0	0	0	0	8	8	1	47	3	2	2	1	2	2	20	2	1
A34	33	0	0	1	n/d	2	2	1	1	0	0	0	0	3	1	n/d	0	1	0	1	0	0	0	1	0	0	n/d	0	0	0	0	0	8	8	1	49	2.4	1	4	2	2	2	20	2	0
A35	34	2	1	2	1	2	1	2	1	2	2	2	2	1	2	1	2	2	1	1	1	1	1	2	1	2	1	2	1	1	1	1	4	4	2	34	2	2	3	2	2	2	20	2	1
A36	35	0	0	0	0	0	0	0	0	0	0	0	0	0	0	1	0	1	0	0	1	1	n/d	1	n/d	n/d	n/d	1	1	0	1	1	8	7	1	42	3	2	2	1	2	2	20	2	0
A37	36	1	1	1	1	1	1	1	1	1	1	1	1	2	0	0	1	1	1	1	0	1	1	1	1	1	1	0	0	0	1	1	5	7	2	44	1	2	2	1	2	2	20	2	1
A38	37	1	2	1	n/d	1	n/d	0	3	3	2	3	1	n/d	2	2	3	2	2	1	2	1	n/d	1	n/d	n/d	n/d	2	2	3	3	n/d	5	6	2	35	3.4	2	4	1	2	2	20	2	2
A39	38	1	1	1	1	1	1	0	2	1	0	1	0	2	2	2	1	1	n/d	1	1	1	1	n/d	n/d	n/d	2	2	1	1	1	1	9	7	1	40	2	2	2	1	2	2	20	2	0
A40	39	1	1	1	n/d	2	1	0	1	2	2	3	2	2	1	3	n/d	3	2	2	n/d	2	0	0	n/d	2	2	3	3	2	2	3	10	8	1	35	3	2	2	1	2	2	20	2	2
A41	40	2	3	1	1	3	2	2	2	2	0	0	0	3	1	2	2	3	0	0	0	1	n/d	2	n/d	2	n/d	n/d	1	0	2	2	8	9	1	56	2	2	2	1	2	2	20	2	2
A42	41	0	0	0	0	1	1	0	0	0	0	0	1	0	0	0	0	1	0	0	0	0	2	0	0	0	0	0	0	0	0	0	7	8	2	25	3	2	2	1	2	2	20	2	1
A43	42	1	1	2	n/d	1	1	1	1	1	1	1	1	1	1	1	1	1	1	1	1	1	0	1	1	1	1	1	1	1	1	1	9	10	1	59	3.4	2	2	1	2	2	20	2	1
A44	43	0	0	1	0	0	0	0	1	0	0	0	0	1	0	n/d	0	n/d	0	0	0	0	n/d	n/d	n/d	n/d	n/d	n/d	1	0	1	1	9	7	1	31	3.4	2	2	1	2	2	20	2	1
A45	44	1	1	0	1	0	1	2	1	0	1	1	0	0	0	1	0	1	1	1	2	2	1	0	0	1	0	0	0	1	0	0	9	9	1	36	3.4	2	2	1	2	2	20	2	0
A48	45	2	1	2	1	2	2	1	2	2	2	3	2	3	1	2	2	2	1	2	1	1	1	1	1	1	1	1	1	1	2	2	10	5	1	52	1.4	2	5	2	2	2	20	2	0
A49	46	1	1	2	n/d	1	2	2	1	1	1	1	1	n/d	0	2	1	2	0	1	1	1	n/d	2	n/d	1	1	2	1	1	0	1	8	8	1	38	3.4	2	2	1	2	2	20	2	0
A53	47	0	0	0	3	0	0	0	0	0	0	0	0	0	0	0	0	3	0	3	0	3	2	0	n/d	n/d	0	n/d	n/d	0	0	0	10	5	1	41	3.4	3	3	2	2	2	20	2	0
A54	48	1	1	1	1	1	2	2	2	2	1	1	1	1	1	1	2	2	1	2	2	1	1	2	1	1	1	2	1	1	1	1	7	8	1	47	3.4	2	2	1	2	2	20	2	1
A55	49	2	1	1	3	3	3	2	3	2	2	3	3	3	3	3	2	3	1	n/d	1	n/d	n/d	2	2	2	1	2	1	1	1	1	7	9	1	35	3.4	2	2	1	2	2	20	2	2
E1	50	1	1	1	2	2	0	0	0	1	1	1	0	3	1	2	0	3	0	1	1	2	n/d	1	3	3	1	2	1	1	2	1	7	6	1	54	3	4	4	1	2	4	6	2	0
E2	51	0	0	0	n/d	1	1	0	0	0	0	1	0	3	1	1	0	1	0	n/d	2	1	2	0	n/d	1	2		n/d	0	1	3	7	5	1	26	3	2	4	1	2	3	6	2	2
E3	52	0	0	0	n/d	n/d	1	1	0	0	3	1	0	3	1	0	0	0	0	0	0	0	3	0	n/d	n/d	n/d	0	0	0	0	0	6	5	1	57	2.4	2	2	1	2	2	5	2	2
E4	53	n/d	n/d	n/d	n/d	n/d	0	1	0	0	0	0	0	0	0	0	0	n/d	0	n/d	0	n/d	n/d	0	n/d	0	n/d	n/d	0	0	0	0	7	8	1	57	1.4	2	2	1	2	4	6	2	2
E5	54	0	0	0	n/d	0	0	0	0	0	0	0	0	n/d	0	1	0	3	0	1	0	1	1	2	n/d	1	0	1	0	0	0	0	7	7	1	31	3.4	2	2	4	2	3	5	2	1
E6	55	0	0	0	n/d	0	0	0	0	0	0	0	0	1	0	n/d	0	0	0	0	0	0	n/d	1	n/d	1	0	0	0	0	0	0	8	9	1	50	3.4	2	2	1	2	2	6	2	2
E7	56	0	0	0	0	0	0	0	0	0	0	0	0	0	0	0	0	0	0	0	0	0	0	0	0	0	0	0	0	0	0	0	6	3	1	54	1	2	2	1	2	4	6	2	2
E8	57	1	1	1	2	2	2	1	2	0	0	2	0	2	1	1	1	2	0	1	1	0	1	2	2	2	1	2	1	1	1	1	7	7	1	50	1.4	2	2	1	2	3	6	2	2
E9	58	0	0	0	n/d	0	0	n/d	0	0	0	0	0	0	0	0	0	0	0	0	0	0	n/d	0	0	n/d	0	0	0	0	0	0	8	7	1	27	3	2	2	1	2	2	5	2	1
S1	59	2	2	2	2	3	3	3	2	2	2	2	2	2	2	2	2	2	2	2	2	2	2	2	2	2	2	2	2	2	2	2	8	8	1	47	3.4	2	3	1	2	2	13	2	2
S2	60	0	1	2	2	2	1	n/d	0	0	1	2	0	n/d	0	1	2	0	1	2	0	0	2	2	1	1	2	0	1	1	1	2	8	8	1	35	3.4	2	2	1	2	2	13	2	2
S3	61	2	2	2	2	2	2	2	2	1	1	1	1	1	1	1	1	2	0	1	0	2	0	1	1	1	1	1	1	1	1	1	6	7	1	56	2	2	3	1	2	2	13	1	1
S4	62	1	1	0	1	1	1	1	1	1	2	2	1	1	1	1	1	0	1	1	1	1	1	2	2	1	1	1	1	1	1	1	7	6	1	46	3.4	2	3	1	2	2	13	1	2
S5	63	0	0	0	0	0	0	0	0	1	0	0	0	0	0	0	0	0	0	0	0	0	0	0	0	0	0	0	0	0	0	0	10	6	1	49	4	4	3	3	2	2	13	1	1
S6	64	0	1	2	1	0	0	1	1	1	2	2	0	1	n/d	n/d	0	1	1	2	2	2	1	1	1	1	0	0	0	1	2	2	8	4	1	28	2	2	4	1	2	2	13	2	0
S7	65	2	2	1	n/d	1	1	2	1	1	1	2	1	1	1	2	0	3	0	2	1	2	2	2	1	1	3	2	2	1	0	1	7	7	1	56	3.4	2	2	1	2	2	13	2	0
S8	66	0	0	0	0	0	0	0	0	0	0	0	0	0	0	0	0	0	0	0	0	0	0	0	0	0	0	0	0	0	0	0	10	6	1	49	2.4	2	3	1	2	2	13	1	1
S9	67	0	0	0	0	0	0	0	0	0	0	0	0	0	0	0	0	0	0	0	0	0	0	0	0	0	0	0	0	0	0	0	10	6	1	43	3	2	4	1	2	2	13	1	1
S10	68	0	1	0	0	0	0	1	0	1	n/d	n/d	n/d	1	n/d	0	1	0	0	0	0	n/d	0	1	0	n/d	0	0	0	0	n/d	n/d	6	8	1	26	2	2	4	2	2	2	13	2	2
S11	69	n/d	n/d	n/d	n/d	n/d	n/d	n/d	n/d	0	n/d	n/d	0	0	0	0	0	1	0	1	0	0	0	1	1	1	0	0	0	0	0	1	8	8	1	47	3.4	2	3	2	2	2	13	1	0
S12	70	3	3	2	3	2	2	2	3	1	1	2	2	2	2	3	3	3	3	3	3	2	2	2	3	2	3	2	3	1	1	2	4	3	1	42	3	2	2	1	2	2	13	1	2
S13	71	2	1	2	2	2	2	2	2	2	2	2	2	2	2	2	2	2	2	2	2	2	2	2	2	2	2	2	2	2	2	2	6	6	1	35	3.4	2	3	1	2	2	13	1	1
S14	72	0	0	0	0	0	0	0	0	0	0	0	0	0	0	0	0	n/d	0	0	0	0	0	0	0	0	0	0	0	0	0	0	8	8	1	25	2	2	4	1	2	2	13	2	1
S15	73	0	0	1	1	0	1	1	1	1	1	1	1	1	1	1	0	0	0	0	0	0	2	2	2	0	2	2	2	2	2	2	10	10	1	32	3.4	2	2	1	2	2	13	1	1
S16	74	2	1	1	n/d	3	2	1	1	2	1	1	2	1	1	1	3	2	1	2	1	3	3	3	n/d	n/d	n/d	1	n/d	1	0	1	5	5	1	50	2	2	2	1	2	2	13	2	2
S17	75	3	3	2	3	2	2	2	3	1	1	2	2	2	2	3	3	3	3	3	3	2	2	2	3	2	3	2	3	1	1	2	6	6	1	56	3.4	3	3	1	2	2	13	1	1
S18	76	2	2	3	2	3	2	2	3	3	3	2	2	3	1	2	1	2	1	2	2	3	2	2	3	3	3	3	3	3	1	2	8	8	1	33	3.4	2	3	2	2	2	13	1	0
S19	77	0	0	1	1	0	1	1	1	1	1	1	1	1	1	1	0	0	0	0	0	0	0	1	1	1	0	1	1	1	1	1	10	10	1	30	3	2	2	1	2	2	13	2	1
S20	78	n/d	n/d	1	1	1	1	1	0	0	0	0	0	n/d	0	1	n/d	1	0	0	0	0	1	1	n/d	n/d	0	1	0	0	1	1	8	7	1	52	1.4	2	3	2	2	2	13	1	1
S21	79	1	1	2	0	2	2	0	1	0	0	1	0	0	1	2	0	2	0	0	0	n/d	n/d	n/d	n/d	1	n/d	0	1	1	1	1	6	3	1	48	1	2	3	1	2	2	13	1	2
S22	80	0	0	1	n/d	n/d	2	1	1	0	1	1	0	0	0	1	2	1	0	n/d	0	0	1	1	n/d	0	0	0	0	1	0	0	7	6	1	35	3.4	2	2	1	2	2	13	2	2
S23	81	0	0	0	0	0	0	0	1	0	0	0	0	1	1	1	1	1	0	1	1	0	1	0	1	1	1	0	0	0	1	1	9	9	1	55	3.4	2	2	1	2	2	13	2	2
S24	82	0	1	1	n/d	0	1	0	0	n/d	0	0	0	0	0	1	1	0	0	1	0	1	1	0	1	1	0	n/d	0	1	0	0	9	8	1	27	2	2	3	1	2	2	13	2	1
S25	83	0	1	2	n/d	0	1	0	0	0	0	0	0	0	0	0	0	0	0	0	0	0	2	1	1	n/d	0	0	0	0	0	0	7	8	1	51	3.4	2	3	2	2	2	13	1	1
S26	84	0	0	0	n/d	0	0	0	0	1	0	0	0	0	0	0	0	2	0	1	0	0	1	1	1	1	0	0	0	0	0	0	8	3	1	52	3	2	3	1	2	2	13	1	1
S27	85	1	1	1	0	0	1	1	1	1	1	0	0	0	0	1	1	3	0	1	0	0	1	2	2	2	1	1	0	1	0	0	5	5	1	38	3.4	3	4	1	2	2	13	1	1
S28	86	1	1	2	1	1	2	0	2	0	0	1	0	1	0	2	0	1	0	0	1	0	0	1	1	2	1	0	0	1	0	1	7	6	2	40	3.4	2	3	1	2	2	13	1	1
S29	87	1	1	1	1	1	2	1	0	0	0	1	1	n/d	0	1	1	2	0	1	1	0	2	1	1	1	1	1	1	2	1	2	7	6	1	52	3.4	2	4	1	2	2	13	1	1
S30	88	0	0	1	0	0	0	0	2	2	0	1	0	0	0	1	0	1	0	0	0	0	0	0	1	0	0	0	0	0	0	0	7	8	1	58	1.4	2	2	1	2	2	13	1	1
S31	89	1	1	0	1	2	2	2	1	2	2	1	0	0	1	2	1	1	1	0	0	0	2	1	2	2	1	1	2	0	0	1	5	7	1	53	2.4	2	3	2	2	2	13	1	1
S32	90	0	0	0	0	0	0	0	0	0	0	0	1	1	1	1	0	1	0	0	0	0	1	1	1	1	0	1	0	0	0	0	9	9	1	30	3	2	2	1	2	2	13	2	1
S33	91	2	1	2	1	1	0	1	2	1	0	1	0	0	0	1	1	2	1	2	0	0	n/d	1	2	2	0	2	0	0	0	1	8	6	1	47	3.4	2	2	1	2	2	13	1	1
S34	92	1	1	2	n/d	0	0	0	1	0	0	0	0	0	1	1	0	1	0	0	0	0	0	1	1	1	1	1	0	0	0	1	7	10	1	49	3.4	2	4	2	2	2	13	1	1
S35	93	2	2	2	1	1	1	2	2	1	1	2	1	1	1	1	1	1	0	0	0	0	1	1	1	1	1	1	0	1	1	1	5	7	1	53	3.4	2	3	1	2	2	13	1	1
S36	94	0	0	0	0	0	0	0	0	0	0	0	0	0	0	0	0	0	0	0	0	0	0	1	1	1	2	1	0	1	0	0	9	3	1	37	3.4	3	4	2	2	2	13	2	1
S37	95	1	1	2	0	1	1	2	2	0	0	1	0	1	0	2	1	1	0	0	0	0	2	1	0	0	0	0	1	1	1	1	8	6	1	31	3	2	2	1	2	2	13	2	1
S38	96	1	0	1	n/d	1	1	1	1	0	1	1	1	1	1	1	0	1	0	1	1	1	n/d	1	2	1	1	0	1	0	1	1	7	7	1	36	2	2	2	1	2	2	13	1	1
S39	97	0	0	1	1	1	1	1	1	0	1	1	0	0	0	1	0	1	0	1	0	1	n/d	1	2	1	1	0	0	0	0	0	8	7	2	24	2	2	2	1	2	2	13	1	2
S40	98	0	0	1	1	1	1	2	1	0	0	1	0	1	0	1	0	1	0	1	1	1	0	0	0	1	0	0	1	0	0	0	7	7	2	61	3.4	2	3	1	1	2	13	1	1
L1	99	0	0	1	n/d	0	0	0	0	0	0	0	0	0	2	n/d	1	1	0	n/d	0	1	1	1	1	n/d	1	1	0	0	0	0	6	6	1	62	1	2	2	1	2	2	6	2	1
L2	100	0	0	2	2	1	1	1	2	1	0	1	1	3	0	1	1	1	2	1	1	1	2	1	1	n/d	0	1	0	2	1	1	7	7	1	27	3	2	2	1	2	2	6	2	1
L3	101	0	0	1	n/d	1	1	0	0	0	0	0	0	3		1	0	2	0	1	0	1	2	2	2	2	1	2	1	1	2	2	9	4	1	46	3.4	3	3	2	2	2	6	2	2
L4	102	0	0	1	0	0	1	1	1	0	0	1	0	0	0	0	1	0	0	1	0	0	1	0	n/d	n/d	0	0	0	0	1	0	9	6	2	29	3.4	2	4	1	2	2	6	2	1
L5	103	0	0	0	0	0	0	0	0	0	0	0	0	0	0	0	0	0	0	0	0	0	0	0	0	0	0	0	0	0	0	0	8	4	1	47	3.4	4	4	2	2	2	6	2	0
L6	104	0	0	0	n/d	0	0	0	0	0	0	0	0	0	0	1	0	0	0	n/d	0	0	n/d	0	n/d	n/d	0	0	1	0	0	0	9	8	2	46	4	3	3	1	2	2	6	2	1
L7	105	0	1	0	n/d	0	1	1	1	1	0	1	1	n/d	1	1	1	1	0	n/d	0	n/d	0	0	0	1	1	1	1	1	1	1	9	5	1	49	1.4	2	2	1	2	2	6	2	0
L8	106	0	0	1	n/d	0	1	1	0	0	0	0	1	0	0	0	1	1	0	0	0	0	0	1	1	1	0	0	0	0	1	1	9	8	1	24	2	2	2	1	2	2	6	2	1
L9	107	0	0	0	0	0	0	0	0	0	0	0	0	0	0	0	0	0	0	n/d	0	0	n/d	0	0	0	0	0	0	0	0	0	10	8	1	27	4	1	3	1	2	2	6	2	1
L10	108	0	0	0	0	0	0	0	0	0	0	0	0	0	0	0	0	0	0	0	0	0	n/d	0	n/d	0	0	0	0	0	0	0	10	8	1	31	2.4	2	2	1	2	2	6	2	1
L11	109	0	0	1	n/d	1	1	1	2	0	0	1	0	1	0	2	1	2	n/d	n/d	0	0	n/d	1	0	n/d	0	1	0	0	0	0	9	9	1	52	3.4	1	2	2	2	2	6	2	1
L12	110	0	0	0	n/d	0	0	0	0	0	0	0	0	2	1	n/d	0	n/d	0	0	0	0	n/d	1	n/d	n/d	n/d	0	0	0	0	0	8	9	2	30	3.4	2	3	1	2	2	6	2	1
I6	111	0	0	0	0	0	0	0	0	0	0	0	0	0	1	0	0	1	0	0	0	0	1	1	0	0		1	1	0	0	0	9	9	1	41	3.4	4	3	1	2	4	5	2	1
I7	112	0	0	0	n/d	n/d	0	0	0	0	0	n/d	0	3	0	1	0	1	0	n/d	0	n/d	n/d	n/d	n/d	n/d	n/d	n/d	0	0	0	0	8	8	1	47	2.4	2	2	1	2	2	5	2	1
I8	113	0	0	0	0	0	0	0	1	0	0	1	0	1	0	0	0	1	0	1	0	1	n/d	1	n/d	1	1	1	0	1	1	1	8	5	1	54	2.4	2	3	1	2	1	5	2	1
I10	114	n/d	n/d	n/d	2	1		n/d	n/d	0		n/d	1	1	1	3	2	3	0	n/d	3	3	3	3	2	2	3	2	n/d	2		n/d	10	7	1	50	3	1	3	1	2	3	5	2	1
I11	115	n/d	0	0	0	0	0	0	0	0	0	1	0	0	n/d	0	0	0	0	0	0	0	0	0	0	0	0	0	0	0	0	0	8	7	1	47	1.4	2	2	1	2	2	5	2	1
I12	116	1	1	1	2	1	1	1	1	2	1	1	1	1	1	1	1	1	1	1	1	1	1	1	1	1	1	1	1	1	1	1	6	6	1	48	2.4	2	2	1	2	4	5	2	1
I14	117	0	0	0	0	0	0	0	0	2	3	1	1	0	n/d	n/d	n/d	2	0	2	1	0	0	1	1	1	1	1	1	0	1	1	10	8	1	50	1	2	2	1	2	2	5	2	1
I15	118	1	1	1	1	1	2	1	0	0	0	0	0	0	0	0	0	0	0	0	0	0	1	1	1	1	0	0	0	0	0	0	9	8	1	42	2.4	2	3	1	2	2	5	2	1
I16	119	0	0	0	0	0	0	0	0	1	0	0	0	0	0	0	0	0	0	0	0	0	2	1	0	0	0	0	0	0	0	0	10	10	2	38	2.4	2	4	1	2	2	5	1	1
H12	120	0	0	2	3	0	1	1	0	0	0	1	0	1	1	3	1	3	0	3	1	0	0	1	2	2	1	0	0	0	0	0	7	8	1	24	2	2	4	1	2	2	10	2	1
H13	121	0	0	0	0	0	0	0	0	0	0	0	0	0	0	0	0	0	0	0	0	0	0	0	0	0	0	0	0	0	0	0	8	9	1	24	3.4	3	3	2	2	2	10	2	1
H2	122	2	2	2	n/d	2	2	2	1	1	1	1	1	n/d	2	2	2	2	1	1	1	1	2	1	1	1	1	1	0	0	1	0	7	8	1	41	3.4	2	2	1	2	2	8	2	0
H6	123	0	0	0	0	0	1	1	0	0	0	0	0	0	0	0	0	0	0	0	0	0	0	0	0	0	1	0	1	0	0	1	9	8	1	31	3	2	2	1	2	2	10	2	1
H7	124	0	0	0	n/d	0	0	0	0	0	0	0	0	0	0	0	0	0	0	0	0	0	0	0	0	1	0	0	0	0	0	0	9	8	1	27	2	2	2	1	2	2	8	2	0
H15	125	0	0	0	0	0	0	0	0	0	0	0	0	0	0	1	0	1	0	1	0	0	1	1	1	1	1	0	0	0	0	0	10	9	1	50	3.4	1	3	2	2	4	5	2	1
H16	126	0	0	0	n/d	1	1	n/d	0	0	0	0	0	0	1	0	0	1	0	0	0	0	n/d	2	1	0	0	1	0	0	0	0	8	8	1	33	3.4	2	2	1	2	2	10	2	1
H17	127	1	1	1	n/d	1	1	1	1	1	1	1	1	1	0	0	0	0	1	1	1	0	1	1	1	1	1	0	0	0	0	0	8	6	1	35	4	3	3	2	2	2	10	2	0
H20	128	0	0	1	n/d	1	1	0	1	1	1	1	1	3	0	1	1	1	1	1	1	3	1	1	1	1	1	2	1	2	2	1	6	3	1	37	3.4	2	2	1	2	2	10	2	0
M1	129	1	1	1	n/d	0	0	n/d	0	0	0	0	0	3	0	0	n/d	0	0	n/d	0	n/d	n/d	n/d	n/d	n/d	0	0	0	0	1	1	7	4	1	53	3.4	2	3	1	2	3	3	2	0
M2	130	0	0	0	0	0	0	0	0	0	0	0	0	0	0	0	1	1	0	0	0	0	1	1	1	1	0	0	0	0	0	0	9	5	1	50	2.4	3	4	1	1	3	3	2	1
M3	131	1	1	1	n/d	n/d	0	n/d	0	0	0	0	0	n/d	0	n/d	0	n/d	0	n/d	0	n/d	n/d	0	0	n/d	0	0	0	0	0	0	9	7	1	50	1	3	3	1	1	3	3	2	1
M4	132	1	1	1	n/d	1	1	1	0	0	0	0	0	n/d	0	1	0	3	0	0	0	0	2	1	1	1	1	0	0	0	0	0	9	7	1	52	2	2	3	1	2	3	3	2	1
M5	133	0	0	0	0	0	0	0	0	0	0	0	0	0	0	0	0	0	0	0	0	0	0	0	0	0	0	0	0	0	0	0	9	8	1	52	2	2	3	1	2	3	3	2	1
M6	134	0	0	0	n/d	0	2	0	0	0	0	0	0	0	0	0	0	0	0	0	0	0	0	0	0	0	0	0	0	0	0	0	8	5	1	49	2.4	2	2	1	2	3	3	2	2
M7	135	0	0	1	0	1	0	0	1	0	0	0	0	0	0	0	0	0	0	0	0	0	0	0	0	1	0	0	0	0	0	0	6	6	1	41	3	2	2	1	2	3	3	2	0
M8	136	0	0	0	0	0	0	0	0	0	0	0	0	0	0	0	0	0	0	0	0	0	0	1	1	1	0	1	0	0	0	0	9	4	1	50	2.4	2	3	1	2	3	3	2	0
M9	137	0	0	1	0	1	0	0	0	0	0	0	0	3	0	1	0	1	0	1	0	0	0	0	0	0	0	0	0	0	0	1	9	4	1	45	3	2	2	1	1	3	3	2	1
M10	138	2	2	2	2	1	1	1	n/d	0	0	0	0	0	2	2	n/d	n/d	0	n/d	0	0	n/d	2	n/d	n/d	n/d	1	2	1	0	0	10	3	1	42	2	2	2	1	1	3	3	2	1
M11	139	0	0	0	0	1	0	0	0	1	0	0	0	0	0	0	0	0	0	0	0	1	2	0	0	0	0	0	0	0	0	0	8	7	1	51	3	2	2	1	2	2	3	2	1
M12	140	0	0	0	0	0	0	0	0	0	0	0	0	0	0	0	0	0	0	0	0	0	0	0	0	0	0	0	0	0	0	0	8	8	1	54	2	2	2	1	2	3	3	2	1
M13	141	0	0	0	n/d	0	0	0	0	0	0	0	0	0	0	0	0	0	0	0	0	0	0	0	0	0	0	0	0	0	0	0	8	6	1	35	3	2	2	1	2	3	3	2	2
M14	142	0	0	0	0	0	0	0	0	0	0	0	0	0	0	0	0	0	0	0	0	0	0	0	0	0	0	0	0	0	0	0	10	7	1	57	2.4	1	3	3	2	3	3	2	1
M15	143	0	0	1	2	1	1	1	2	0	0	1	n/d	n/d	0	2	2	n/d	1	n/d	2	2	n/d	2	n/d	n/d	2	1	3	2	1	n/d	7	7	1	55	3.4	3	3	1	1	3	3	2	2
M16	144	1	1	1	0	1	0	0	0	0	0	0	0	0	0	0	0	0	0	n/d	1	1	1	0	0	0	0	0	0	0	0	0	10	10	1	52	1	2	3	2	2	4	4	2	2
M17	145	1	1	2	1	1	3	1	1	1	1	2	1	1	1	2	1	2	1	2	1	2	1	2	2	2	2	1	1	2	2	1	6	6	1	37	3	2	2	1	1	2	3	1	0
M18	146	1	1	1	0	0	0	0	0	0	0	0	0	0	0	0	0	0	0	0	0	0	1	1	1	0	1	1	0	0	0	0	9	3	1	51	1	2	2	1	1	3	3	2	0
M19	147	0	0	0	0	0	0	0	0	0	0	0	0	0	0	0	0	0	0	0	0	0	0	0	0	0	0	0	0	0	0	0	9	9	1	48	2	2	4	1	2	3	3	2	1
M20	148	1	1	1	1	1	1	1	0	0	1	1	1	1	1	1	1	2	1	1	1	1	2	2	2	2	1	2	1	1	1	1	8	6	1	52	2.4	2	3	2	2	3	3	2	0
F1	149	0	0	0	0	0	0	0	0	0	0	0	0	1	0	1	0	1	0	0	0	0	0	1	1	0	0	1	0	0	0	0	9	9	1	23	2	2	2	1	2	2	5	2	0
F4	150	0	0	1	0	1	0	0	0	0	0	0	0	0	0	1	1	1	0	0	0	0	2	1	0	1	1	0	0	0	0	1	8	5	1	45	2	2	1	1	2	2	5	2	0
F6	151	1	1	0	n/d	2	1	0	1	0	0	0	0	0	0	n/d	1	1	0	n/d	1	0	n/d	1	n/d	1	0	1	1	1	0	1	9	5	1	63	1	2	2	1	2	3	5	2	0
F7	152	1	1	1	n/d	1	0	1	2	0	0	0	1	2	0	2	1	3	0	n/d	0	3	3	3	3	3	3	2	2	2	2	2	8	7	1	60	3.4	2	3	1	1	3	5	2	1
F8	153	2	1	1	2	1	0	2	1	1	1	2	1	2	0	0	0	1	0	0	1	0	0	0	0	0	0	0	1	1	1	1	5	8	1	60	1	2	1	1	2	2	5	2	0
F9	154	1	1	1	0	0	0	0	0	0	0	0	0	1	1	1	0	1	0	0	0	0	1	0	1	1	1	0	0	0	0	0	9	7	2	38	2	2	3	1	2	4	5	2	0
F10	155	n/d	n/d	n/d	n/d	n/d	n/d	n/d	n/d	n/d	n/d	0	1	1	1	1	1	2	2	1	2	1	2	1	3	1	2	0	3	3	1	2	8	6	1	63	1	2	1	1	1	2	5	2	0
F11	156	0	0	0	n/d	n/d	n/d	n/d	n/d	0	0	0	0	0	0	0	0	0	0	0	0	0	0	0	0	0	0	0	0	0	0	0	10	6	1	50	2	4	4	2	2	4	5	2	2
F12	157	0	0	0	n/d	0	0	n/d	1	1	0	2	0	n/d	2	0	0	1	1	1	1	2	2	0	n/d	n/d	1	1	1	1	1	1	6	7	1	35	3.4	2	2	1	2	2	5	2	0
F16	158	2	1	1	2	1	0	2	1	1	1	2	1	2	1	1	2	1	0	1	2	1	2	2	1	1	2	1	2	2	1	2	5	9	1	40	3	2	2	1	1	2	5	2	0
F17	159	0	0	1	n/d	2	1	n/d	n/d	2	n/d	1	1	1	0	0	n/d	n/d	n/d	n/d	n/d	0	n/d	n/d	0	n/d	0	n/d	n/d	n/d	n/d	n/d	8	6	1	57	2	2	2	1	2	2	5	2	0
F19	160	0	0	2	n/d	n/d	1	1	1	0	0	0	0	0	0	1	0	1	0	0	0	0	1	1	0	0	0	0	0	0	0	1	9	4	1	50	1	2	2	1	2	2	5	2	2
F20	161	2	2	2	3	1	2	2	2	0	0	0	2	3	0	2	n/d	1	1	1	0	0	0	1	1	1	0	0	0	0	1	1	5	5	1	55	1	2	2	1	2	3	5	2	0
F21	162	0	0	0	0	0	0	0	0	0	0	0	0	1	1	2	1	2	1	2	1	1	1	1	0	0	1	1	0	0	1	1	10	8	1	30	2	2	2	1	2	2	5	2	2
F22	163	1	n/d	1	n/d	2	1	0	0	0	0	0	0	1	0	n/d	0	1	0	0	0	n/d	n/d	n/d	0	0	0	n/d	0	n/d	0	0	5	6	1	63	1	2	2	1	1	2	5	2	1
C1	164	0	0	0	0	0	0	0	0	0	0	0	0	0	0	0	0	1	0	n/d	0	n/d	0	0	0	0	0	0	0	0	0	0	9	7	1	25	3	2	2	1	2	2	4	2	1
C2	165	0	0	0	1	2	1	0	1	0	1	0	0	3	0	1	0	2	0	1	1	1	2	1	1	1	1	1	0	0	1	1	7	5	1	39	3.4	3	3	2	2	2	8	2	1
K1	166	0	0	0	0	0	0	0	0	0	0	0	0	n/d	0	0	0	0	0	0	0	0	0	0	0	0	0	0	0	0	0	0	9	10	1	26	3	4	4	1	2	2	5	2	1
K2	167	0	0	0	n/d	1	1	1	1	0	0	0	0	0	0	0	0	0	0	0	0	0	0	0	0	0	0	0	0	0	0	0	8	5	1	38	3.4	2	2	1	2	3	3	2	1
K3	168	0	0	0	0	0	0	0	0	0	0	0	0	0	0	0	0	0	0	0	0	0	0	0	0	0	0	0	0	0	0	0	8	9	2	29	2	1	4	1	2	1	3	2	1
K4	169	0	0	0	0	0	0	0	0	0	0	0	0	0	0	0	0	0	0	0	0	0	0	0	0	0	0	0	0	0	0	0	9	8	2	34	4	4	4	1	2	2	3	2	1
K5	170	0	0	0	n/d	n/d	n/d	n/d	n/d	n/d	n/d	n/d	1	n/d	0	0	0	0	0	0	0	0	0	0	0	0	0	0	0	0	0	0	9	8	1	40	3	2	2	1	2	2	3	2	1
K6	171	0	1	1	n/d	2	1	n/d	0	0	0	0	1	n/d	1	n/d	0	2	0	n/d	0	n/d	n/d	n/d	n/d	n/d	n/d	n/d	n/d	0	2	3	5	3	1	56	1	2	2	1	2	2	3	2	0
K7	172	0	0	1	n/d	1	0	0	0	0	0	0	0	n/d	0	n/d	0	2	0	n/d	2	1	n/d	2	2	n/d	n/d	1	2	0	0	1	5	5	1	27	2	3	3	1	2	3	3	2	2
K8	173	0	0	0	0	0	0	0	0	0	0	0	0	0	0	0	0	0	0	0	0	0	0	0	0	0	0	0	0	0	0	0	4	4	1	38	3.4	2	3	2	2	2	3	2	1
K9	174	0	0	0	0	0	1	0	0	0	0	0	0	0	0	1	1	1	1	1	0	1	1	1	2	1	0	2	2	2	2	2	6	6	1	30	2	2	2	1	2	3	3	2	1
G1	175	0	0	0	0	0	0	0	0	0	0	0	0	n/d	0	1	1	0	0	0	0	0	1	1	1	0	0	0	0	0	0	0	7	3	1	50	3.4	2	2	1	2	4	4	2	1
G2	176	0	0	0	0	0	0	0	0	0	0	0	0	2	0	0	0	1	0	0	0	1	1	1	1	1	1	1	0	0	0	1	8	5	1	57	1.4	2	2	1	2	4	4	2	1
G3	177	0	0	0	1	0	1	0	0	0	0	0	1	3	0	2	1	2	0	2	2	1	1	1	3	n/d	n/d	1	0	0	0	1	6	5	1	48	3	3	3	1	2	2	4	2	1
G4	178	1	1	2	1	1	1	1	1	0	0	0	0	1	0	1	1	1	1	1	1	1	1	2	2	2	2	1	1	2	1	1	10	10	1	57	1.4	2	2	1	2	4	4	2	0
G5	179	0	0	0	0	0	1	1	1	0	0	0	1	1	1	1	1	2	0	1	1	1	1	2	n/d	1	1	1	0	0	0	1	6	4	1	53	3.4	2	2	1	2	2	4	2	1
G6	180	0	0	0	0	0	1	1	1	0	0	0	1	1	1	1	1	2	0	1	1	1	1	2	n/d	1	1	1	0	0	0	1	6	4	1	50	3.4	2	2	1	2	2	4	2	1
G7	181	0	1	2	2	2	1	1	2	0	0	0	1	0	0	2	0	3	0	2	0	1	2	2	2	2	n/d	1	0	0	0	0	9	8	1	53	2.4	2	3	1	2	2	4	2	1
G8	182	n/d	n/d	n/d	n/d	0	1	0	0	0	0	0	0	0	0	0	0	0	0	0	0	0	0	0	0	0	0	0	0	1	1	0	10	9	1	58	3.4	2	2	1	1	2	4	2	2
G9	183	1	1	1	1	1	1	1	0	0	0	0	0	0	0	1	0	1	0	0	0	0	0	0	1	0	0	0	0	0	0	0	10	9	1	50	3.4	3	3	1	2	2	4	2	2
G10	184	1	0	1	0	0	0	1	0	0	0	0	0	n/d	1	1	1	1	0	0	0	0	1	0	0	1	0	1	0	0	0	0	9	5	1	47	1.4	2	3	1	2	2	4	2	1
G11	185	0	0	0	0	0	0	0	0	0	0	0	0	0	0	1	0	0	0	0	0	0	0	1	1	1	0	0	0	0	0	0	10	9	1	58	1	2	2	1	2	2	4	2	2
G12	186	1	1	1	n/d	n/d	0	0	0	0	0	n/d	0	0	0	n/d	0	n/d	0	n/d	0	0	n/d	1	1	0	0	0	0	0	0	0	10	9	1	45	3.4	2	2	1	2	2	4	2	2
G13	187	0	0	0	0	0	1	1	1	0	0	0	1	1	1	1	1	2	0	1	1	1	1	2	n/d	1	1	1	0	0	0	2	5	5	1	52	1	2	2	1	2	2	4	2	1
B1	188	0	0	0	n/d	n/d	0	n/d	0	1	0	0	0	0	0	n/d	0	n/d	0	0	0	1	1	0	0	0	0	0	0	0	0	0	9	8	1	48	3.4	2	4	2	2	2	8	2	1
B2	189	0	0	0	n/d	n/d	0	n/d	0	0	0	0	0	0	0	0	0	1	0	0	0	0	0	0	0	0	0	0	0	0	0	0	9	9	2	31	3.4	2	5	1	2	2	8	2	0
B3	190	0	0	1	1	1	1	1	1	0	0	0	1	1	0	2	1	1	0	1	0	0	1	1	1	1	1	1	1	1	0	1	7	3	2	26	3	2	4	2	2	2	8	2	1
B4	191	0	0	0	n/d	0	0	n/d	0	1	0	1	0	0	0	1	0	1	0	0	0	0	0	n/d	n/d	n/d	1	n/d	1	0	1	1	7	7	1	25	3	1	3	2	2	2	8	2	0
B8	192	0	0	2	n/d	1	2	1	2	2	0	0	2	n/d	1	n/d	1	2	0	0	0	1	1	2	2	2	2	2	2	2	2	2	10	6	1	50	1.4	2	3	1	2	2	8	2	1
B9	193	0	0	0	n/d	n/d	1	0	0	0	0	0	0	0	0	n/d	0	0	0	n/d	0	0	2	0	n/d	n/d	0	0	0	0	0	0	10	5	1	46	2.4	2	2	1	2	2	8	2	1
B11	194	n/d	0	0	1	0	0	n/d	0	n/d	n/d	0	n/d	n/d	1	1	n/d	0	n/d	0	n/d	0	0	n/d	0	n/d	n/d	0	n/d	0	n/d	n/d	10	9	2	25	3	3	2	2	2	2	8	2	2
B19	195	0	1	1	2	1	1	0	1	0	0	0	0	0	0	1	0	1	0	1	1	1	1	1	1	1	1	1	1	0	0	0	10	10	1	38	3.4	2	3	2	1	2	8	2	1
B12	196	0	0	2	n/d	0	0	0	1	0	0	0	0	1	0	0	1	1	0	0	1	1	1	1	1	0	0	0	0	0	0	0	9	5	1	35	3.4	1	1	1	2	2	8	2	1
B13	197	1	0	0	1	0	0	0	0	0	0	0	0	0	0	0	0	0	0	0	0	0	1	0	0	0	1	0	0	0	0	0	9	7	1	58	1.4	2	2	1	2	2	8	2	1
B14	198	1	0	0	0	1	0	0	0	0	0	0	0	0	0	1	0	1	0	1	0	0	0	0	0	0	0	1	1	1	1	1	8	8	1	53	3.4	2	3	2	2	2	8	2	0
B20	199	0	0	1	n/d	1	1	0	0	0	0	0	1	n/d	0	1	0	1	0	n/d	0	0	1	1	0	0	0	0	0	0	0	0	9	6	1	58	1.4	2	2	1	2	2	8	2	1
B21	200	0	0	0	0	0	0	0	0	0	0	0	0	0	0	0	0	0	0	0	0	0	0	0	0	0	0	0	0	0	0	0	9	9	1	46	2.4	2	2	1	2	2	8	2	1
B22	201	2	0	0	2	1	1	1	1	1	1	1	1	1	1	1	1	1	1	1	1	1	1	1	1	1	1	1	1	1	1	1	7	6	1	40	2	4	4	2	2	2	8	1	0
D1	202	0	0	0	0	0	0	0	0	0	0	0	0	0	0	0	0	0	0	0	0	0	0	0	0	0	0	0	0	0	0	0	8	5	1	44	2	2	2	1	1	4	7	1	1
D2	203	2	2	0	0	0	0	0	0	0	0	0	0	0	1	0	1	0	0	0	0	0	0	1	2	1	0	0	0	0	0	0	8	8	1	52	1	2	2	1	2	3	7	1	1
D4	204	2	1	1	n/d	1	1	n/d	n/d	n/d	n/d	n/d	n/d	n/d	n/d	1	n/d	n/d	n/d	n/d	0	n/d	n/d	1	n/d	1	n/d	n/d	n/d	n/d	0	0	10	9	1	48	1.4	2	3	2	2	3	7	1	0
D6	205	n/d	1	1	1	1	1	1	1	0	0	1	0	n/d	1	1	1	n/d	1	n/d	1	1	1	1	1	1	1	1	1	1	1	1	6	6	1	45	2.4	2	2	2	2	3	7	1	1
D5	206	0	0	1	0	n/d	0	0	0	0	0	0	0	0	0	0	0	0	0	0	0	0	n/d	n/d	n/d	n/d	n/d	0	0	0	0	0	10	9	1	32	3	2	1	2	2	3	7	1	0
D7	207	0	0	0	n/d	0	0	0	0	0	0	0	0	0	0	0	0	0	0	0	0	0	0	0	0	0	0	0	0	0	0	0	10	10	1	43	1	2	2	1	2	3	7	1	1
D8	208	0	0	0	0	0	0	0	0	0	0	0	0	0	0	0	0	0	0	0	0	0	0	0	1	1	1	1	0	1	0	0	10	8	1	44	3.4	2	2	1	2	2	7	1	1
D9	209	0	0	0	0	0	0	0	0	0	0	0	0	0	0	0	0	0	0	0	0	0	1	0	0	0	0	0	0	0	0	0	10	7	1	55	3.4	2	2	2	1	2	7	1	2
D10	210	1	1	1	1	0	1	0	1	1	1	1	1	1	1	1	1	2	1	1	1	1	1	1	1	1	1	1	1	1	1	1	9	4	1	42	2.4	2	2	1	2	2	7	1	1
D11	211	0	0	0	n/d	0	0	0	0	0	0	0	0	n/d	0	n/d	n/d	0	0	0	0	0	1	1	n/d	n/d	n/d	0	0	0	1	0	9	9	1	30	2.4	2	2	1	2	2	7	1	1
D12	212	2	2	2	2	2	2	3	2	2	2	2	3	2	3	3	3	2	3	2	2	3	2	2	2	2	3	3	3	2	2	2	8	4	1	53	2.4	3	3	1	2	2	7	1	1
D13	213	0	0	0	0	0	0	0	0	0	0	0	0	0	0	0	0	0	0	0	0	0	0	0	0	0	0	0	0	0	0	0	8	7	1	38	3.4	2	3	1	2	3	7	1	1
D14	214	0	0	0	0	0	0	0	1	0	0	0	0	0	1	0	0	0	0	1	0	0	0	0	0	0	n/d	0	0	0	0	0	8	8	1	57	1	3	3	1	2	2	7	1	1
D15	215	2	2	0	0	0	0	0	0	0	0	0	0	0	0	0	0	0	0	0	0	0	0	0	0	0	0	0	0	0	0	0	10	9	1	27	3	2	2	2	2	2	7	1	1
D16	216	0	0	0	0	0	0	0	0	0	0	0	0	0	0	0	0	0	0	0	0	0	0	0	0	0	0	0	0	0	0	0	10	7	1	40	3.4	2	2	1	2	3	7	1	1
D17	217	0	0	0	0	0	0	0	0	0	0	0	0	0	0	0	0	0	0	0	0	0	0	0	0	0	0	0	0	0	0	0	10	5	1	42	3.4	2	2	1	2	2	7	1	1
D18	218	0	1	0	1	1	1	0	1	0	1	1	1	0	1	n/d	1	1	0	1	1	0	n/d	1	1	1	1	1	0	0	0	1	9	8	1	35	2	2	2	2	2	2	7	1	1
P1	219	0	0	0	n/d	0	1	0	0	0	0	0	0	0	0	1	1	1	0	0	0	0	n/d	0	n/d	1	0	0	0	0	0	0	9	9	2	35	3.4	2	5	1	2	3	7	1	0
P2	220	1	1	0	0	1	2	1	0	0	0	0	0	2	0	n/d	0	2	0	0	0	0	1	0	0	0	0	0	1	0	0	0	8	7	1	30	3.4	2	3	3	2	4	7	1	1
P3	221	0	0	0	0	0	0	0	0	0	0	0	0	0	0	0	0	0	0	0	0	0	0	0	0	0	0	0	0	0	0	0	9	10	1	50	2	2	2	1	1	3	7	1	1
P4	222	0	0	0	0	0	0	0	0	0	0	0	0	0	0	0	0	0	0	0	0	0	0	0	0	0	0	0	0	0	0	0	10	9	2	44	3	3	2	1	2	4	7	1	1
P5	223	0	0	0	0	0	0	0	0	0	0	0	0	0	0	0	0	0	0	0	0	0	0	0	0	0	0	0	0	0	0	0	10	9	1	47	2	3	1	2	2	2	7	1	0
P6	224	0	0	0	0	0	0	0	0	0	0	0	0	0	0	0	0	0	0	0	0	0	0	0	0	0	0	0	0	0	0	0	10	8	1	43	2	2	2	1	2	3	7	1	1
P7	225	0	0	0	0	0	0	0	0	0	0	0	0	0	0	0	0	0	0	0	0	0	0	0	0	0	0	0	0	0	0	0	10	10	1	27	3	2	3	2	2	2	7	1	1
P8	226	0	0	0	0	0	0	0	0	0	0	0	0	0	0	0	0	0	0	0	0	0	0	0	0	0	0	0	0	0	0	0	10	10	1	27	3	2	3	2	2	2	7	1	1
	227
	228
	229
	230
	231
	232
	233
	234
	235
	236
	237
	238
	239
	240
	241
